# Supplementary material for: Neuroendocrinology of the lung revealed by single-cell RNA sequencing
Source: eLife. 2022 Dec 5;11:e78216. doi: 10.7554/eLife.78216 (PMC9721618; doi:10.7554/eLife.78216)
Supplement: Figure 4—source data 1. [file elife-78216-fig4-data1.xlsx]

## Sheet: Summary_ordered
Experiment		Cell identification				Cell response		Description
Experiment	Cell ID	PSN (WGA+)	Agtr1a > Tdt+	PSN4 (TrkA+)	PSN7 (Calb1)	KCl resp.	Agt II resp.	Neuron type
1	2	Y	nd	nd	nd	Y	N	PSN
1	3	Y	nd	nd	nd	Y	N	PSN
1	4	Y	nd	nd	nd	Y	N	PSN
1	5	Y	nd	nd	nd	Y	N	PSN
1	6	Y	nd	nd	nd	Y	N	PSN
1	7	Y	nd	nd	nd	Y	N	PSN
1	8	Y	nd	nd	nd	Y	N	PSN
1	9	Y	nd	nd	nd	Y	N	PSN
1	10	Y	nd	nd	nd	Y	N	PSN
1	11	Y	nd	nd	nd	Y	N	PSN (large diameter)
1	12	Y	nd	nd	nd	Y	N	PSN
1	13	Y	nd	nd	nd	Y	N	PSN
1	14	Y	nd	nd	nd	Y	N	PSN
1	15	Y	nd	nd	nd	Y	N	PSN
1	16	Y	nd	nd	nd	Y	N	PSN
1	17	Y	nd	nd	nd	Y	N	PSN
1	18	Y	nd	nd	nd	Y	N	PSN
1	19	Y	nd	nd	nd	Y	N	PSN
1	20	N	nd	nd	nd	Y	N	non-PSN
1	21	N	nd	nd	nd	Y	N	non-PSN
1	22	N	nd	nd	nd	Y	N	non-PSN
1	24	N	nd	nd	nd	Y	N	non-PSN
1	25	N	nd	nd	nd	Y	N	non-PSN
1	26	N	nd	nd	nd	Y	N	non-PSN
1	28	N	nd	nd	nd	Y	N	non-PSN
1	29	N	nd	nd	nd	Y	N	non-PSN
1	30	N	nd	nd	nd	Y	N	non-PSN
1	27	N	nd	nd	nd	N	Y	non-PSN
2a	1	Y	nd	nd	nd	Y	N	PSN
2a	2	Y	nd	nd	nd	Y	N	PSN
2a	3	Y	nd	nd	nd	Y	N	PSN
2a	4	Y	nd	nd	nd	Y	N	PSN
2a	5	Y	nd	nd	nd	Y	N	PSN
2a	7	Y	nd	nd	nd	Y	N	PSN
2a	9	Y	nd	nd	nd	Y	N	PSN
2a	10	Y	nd	nd	nd	Y	N	PSN
2a	11	Y	nd	nd	nd	Y	N	PSN
2a	12	N	nd	nd	nd	Y	N	non-PSN
2a	13	N	nd	nd	nd	Y	N	non-PSN
2a	14	N	nd	nd	nd	Y	N	non-PSN
2a	15	N	nd	nd	nd	Y	N	non-PSN
2a	16	N	nd	nd	nd	Y	N	non-PSN
2a	17	N	nd	nd	nd	Y	N	non-PSN
2a	18	N	nd	nd	nd	Y	N	non-PSN
2a	19	N	nd	nd	nd	Y	N	non-PSN
2a	20	N	nd	nd	nd	Y	N	non-PSN
2b	1	Y	nd	nd	nd	Y	N	PSN
2b	2	Y	nd	nd	nd	Y	N	PSN
2b	3	Y	nd	nd	nd	Y	N	PSN
2b	4	Y	nd	nd	nd	Y	N	PSN
2b	5	Y	nd	nd	nd	Y	N	PSN
2b	6	Y	nd	nd	nd	Y	N	PSN (large diameter)
2b	7	Y	nd	nd	nd	Y	N	PSN
2b	8	Y	nd	nd	nd	Y	N	PSN
2b	10	Y	nd	nd	nd	Y	N	PSN
2b	11	Y	nd	nd	nd	Y	N	PSN
2b	12	Y	nd	nd	nd	Y	N	PSN
2b	19	N	nd	nd	nd	Y	Y	non-PSN
2b	13	N	nd	nd	nd	Y	N	non-PSN
2b	14	N	nd	nd	nd	Y	N	non-PSN
2b	15	N	nd	nd	nd	Y	N	non-PSN
2b	16	N	nd	nd	nd	Y	N	non-PSN
2b	17	N	nd	nd	nd	Y	N	non-PSN
2b	18	N	nd	nd	nd	Y	N	non-PSN
2b	20	N	nd	nd	nd	Y	N	non-PSN
2c	1	Y	nd	nd	nd	Y	N	PSN
2c	2	Y	nd	nd	nd	Y	N	PSN
2c	3	Y	nd	nd	nd	Y	N	PSN
2c	4	Y	nd	nd	nd	Y	N	PSN
2c	5	Y	nd	nd	nd	Y	N	PSN
2c	6	N	nd	nd	nd	Y	N	non-PSN
2c	7	N	nd	nd	nd	Y	N	non-PSN
2c	8	N	nd	nd	nd	Y	N	non-PSN
2c	9	N	nd	nd	nd	Y	N	non-PSN
2c	10	N	nd	nd	nd	Y	N	non-PSN
3	1	Y	nd	nd	N	Y	N	PSN (non-PSN7)
3	6	Y	nd	nd	N	Y	N	PSN (non-PSN7)
3	7	Y	nd	nd	N	Y	N	PSN (non-PSN7)
3	3	N	nd	nd	Y	Y	N	non-PSN (Calb1-pos)
3	4	N	nd	nd	Y	Y	N	non-PSN (Calb1-pos)
3	5	N	nd	nd	Y	Y	N	non-PSN (Calb1-pos)
3	2	N	nd	nd	Y	N	N	non-PSN (Calb1-pos)
3	8	N	nd	nd	N	Y	N	non-PSN (Calb1-neg)
4a	1	Y	nd	nd	Y	Y	nd	PSN7
4a	3	Y	nd	nd	N	Y	nd	PSN (non-PSN7)
4a	4	Y	nd	nd	N	Y	nd	PSN (non-PSN7)
4a	5	Y	nd	nd	N	Y	nd	PSN (non-PSN7)
4a	2	N	nd	nd	Y	Y	nd	non-PSN (Calb1-pos)
4a	6	N	nd	nd	N	Y	nd	non-PSN (Calb1-neg)
4a	7	N	nd	nd	N	Y	nd	non-PSN (Calb1-neg)
4b	3	Y	nd	Y	N	Y (weak)	N	PSN4 (non-healthy?)
4b	2	Y	nd	N	N	N	N	PSN (non-PSN4 non-PSN7)
4b	4	N	nd	N	N	Y	N	non-PSN
4b	6	N	nd	N	N	Y	N	non-PSN
4c	2	Y	nd	nd	N	Y	N	PSN (non-PSN7)
4c	5	Y	nd	nd	N	Y	N	PSN (non-PSN7)
4c	6	Y	nd	nd	N	Y	N	PSN (non-PSN7)
4c	1	N	nd	nd	Y	Y	Y	non-PSN
4c	8	N	nd	nd	N	Y	N	non-PSN
4d	1*	Y	nd	nd	Y	Y	N	PSN7
4d	2*	Y	nd	nd	Y	Y	N	PSN7
4d	4	Y	nd	nd	Y	Y	N	PSN (non-PSN7)
4d	11	Y	nd	nd	N	Y	Y	PSN (non-PSN7)
4d	6	Y	nd	nd	N	Y	N	PSN (non-PSN7)
4d	7	Y	nd	nd	N	Y	N	PSN (non-PSN7)
4d	8	Y	nd	nd	N	Y	N	PSN (non-PSN7)
4d	10	Y	nd	nd	N	Y	N	PSN (non-PSN7)
4d	12	Y	nd	nd	N	Y	N	PSN (non-PSN7)
4d	3	N	nd	nd	Y	Y	N	non-PSN (Calb1-pos)
4d	14	N	nd	nd	N	Y	N	non-PSN
4d	15	N	nd	nd	N	Y	N	non-PSN
4d	16	N	nd	nd	N	Y	N	non-PSN
4d	17	N	nd	nd	N	Y	N	non-PSN
4d	18	N	nd	nd	N	Y	N	non-PSN
4d	19	N	nd	nd	N	Y	N	non-PSN
5a	1	Y	nd	nd	Y	Y	N	PSN7
5a	2	Y	nd	nd	N	Y	N	PSN (non-PSN7)
5a	4	Y	nd	nd	N	y	N	PSN (non-PSN7)
5a	5	Y	nd	nd	N	Y	N	PSN (non-PSN7)
5a	3	N	nd	nd	Y	Y	N	non-PSN
5a	6	N	nd	nd	N	Y	N	non-PSN
5b	3	Y	nd	nd	Y	Y	N	PSN7
5b	1	Y	nd	nd	N	Y	N	PSN (non-PSN7)
5b	2	N	nd	nd	N	Y	N	non-PSN
5b	4	N	nd	nd	N	Y	N	non-PSN
6a	1*	Y	Y	Y	nd	Y	Y	PSN4
6a	9*	Y	Y	Y	nd	Y	Y	PSN4
6a	23*	Y	Y	Y	nd	Y	Y	PSN4
6a	6	Y	Y	Y-low	nd	Y	Y	(PSN4)
6a	14	Y	Y	N	nd	Y	Y	PSN (non-PSN4?)
6a	7*	Y	Y	N	nd	Y	N	PSN (non-PSN4)
6a	11*	Y	N	N	nd	Y	N	PSN (non-PSN4 non-PSN7)
6a	26	Y	Y	nd	nd	Y	N	PSN (PSN4 or PSN7)
6a	25*	Y	N	nd	nd	Y	N	PSN (non-PSN4 non-PSN7)
6a	27*	Y	N	nd	nd	Y	N	PSN (non-PSN4 non-PSN7)
6a	30	Y	N	nd	nd	Y	N	PSN (non-PSN4 non-PSN7)
6a	19	N	Y	N	nd	Y	Y	non-PSN (Agtr1a+)
6a	20	N	Y	N	nd	Y	N	non-PSN (Agtr1a+)
6b	1	Y	Y	nd	nd	Y	Y	(PSN 4 or 7)
6b	2	Y	Y	nd	nd	Y	N	(PSN 4 or 7)
6b	4	N	Y	nd	nd	Y	Y	non-PSN (Agtr1a-pos)
6b	3	N	Y	nd	nd	Y	N	non-PSN (Agtr1a-pos)
6b	6	N	Y	nd	nd	Y	N	non-PSN (Agtr1a-pos)
6b	9*	N	N	nd	nd	Y	N	non-PSN (Agrt1a-neg)
6b	10*	N	N	nd	nd	Y	N	non-PSN (Agrt1a-neg)
6b	11*	N	N	nd	nd	Y	N	non-PSN (Agrt1a-neg)
7	1	Y	Y	nd	nd	Y	Y	(PSN 4 or 7)
7	2	Y	Y	nd	nd	Y	Y	(PSN 4 or 7)
7	3	Y	Y	nd	nd	Y	Y	(PSN 4 or 7)
7	4	Y	Y	nd	nd	Y	N	(PSN 4 or 7)
7	6	N	Y	nd	nd	Y	Y	non-PSN (Agtr1a-pos)
7	16	N	Y	nd	nd	Y	Y	non-PSN (Agtr1a-pos)
7	17	N	Y	nd	nd	Y	Y	non-PSN (Agtr1a-pos)
7	18	N	Y	nd	nd	Y	Y	non-PSN (Agtr1a-pos)
7	20	N	Y	nd	nd	Y	Y	non-PSN (Agtr1a-pos)
7	12	N	Y	nd	nd	Y	N	non-PSN (Agtr1a-pos)
8	1	Y	Y	nd	nd	Y	Y	(PSN 4 or 7)
8	6	N	Y	nd	nd	Y	N	non-PSN (Agtr1a-pos)
8	5	N	N	nd	nd	Y	N	non-PSN (Agtr1a-pos)
8	7	N	N	nd	nd	Y	N	non-PSN (Agrt1a-neg)
9	1	Y	Y	nd	nd	Y	N	(PSN7)**
9	3	Y	Y	nd	nd	Y	N	(PSN 4 or 7)
9	4	Y	Y	nd	nd	Y	N	(PSN 4 or 7)
9	2	Y	N	nd	nd	Y	N	PSN (non-PSN4 non-PSN7)
9	6	Y	N	nd	nd	Y	N	PSN (non-PSN4 non-PSN7)
9	7	Y	N	nd	nd	Y	N	PSN (non-PSN4 non-PSN7)
9	31	N	N	nd	nd	Y	N	non-PSN (Agrt1a-neg)
9	32	N	N	nd	nd	Y	N	non-PSN (Agrt1a-neg)
9	33	N	N	nd	nd	Y	N	non-PSN (Agrt1a-neg)
9	34	N	N	nd	nd	Y	N	non-PSN (Agrt1a-neg)
9	35	N	N	nd	nd	Y	N	non-PSN (Agrt1a-neg)
9	36	N	N	nd	nd	Y	N	non-PSN (Agrt1a-neg)
9	38	N	N	nd	nd	Y	N	non-PSN (Agrt1a-neg)
9	40	N	N	nd	nd	Y	N	non-PSN (Agrt1a-neg)
9	41	N	N	nd	nd	Y	N	non-PSN (Agrt1a-neg)
9	45	N	N	nd	nd	Y	N	non-PSN (Agrt1a-neg)
9	46	N	N	nd	nd	Y	N	non-PSN (Agrt1a-neg)
10	5	Y	nd	Y	nd	Y	Y	PSN4
10	1	Y	nd	N	nd	Y	N	PSN (non-PSN4)
10	2	Y	nd	N	nd	Y	N	PSN (non-PSN4)
10	14	N	nd	nd	nd	Y	Y	non-PSN
10	15	N	nd	nd	nd	Y	Y	non-PSN
10	12	N	nd	nd	nd	Y	N	non-PSN
10	13	N	nd	nd	nd	Y	N	non-PSN
11	6	Y	N	nd	nd	Y	N	PSN (non-PSN4 non-PSN7)
11	7	Y	N	nd	nd	Y	N	PSN (non-PSN4 non-PSN7)
11	8	Y	N	nd	nd	Y	N	PSN (non-PSN4 non-PSN7)
11	9	N	N	nd	nd	Y	N	non-PSN (Agrt1a-neg)
11	10	N	N	nd	nd	Y	N	non-PSN (Agrt1a-neg)
189 total cells (100 PSNs, 89 non-PSNs)
nd: not determined
* Trace shown in Fig. 4F and/or Fig. S5C
**Agtr1a-positive, large diameter (30-35 mm), distinguishes PSN7 from PSN4 (20-25 um) (Liu et al 2022)
Experiment numbers indicate independent samples (ganglia from different mice), and letters indicate experimental replicates from the same animal
